# Supplementary material for: Tip-detection antegrade dissection and re-entry into a seriously collapsed true lumen
Source: Eur Heart J Case Rep. 2024 Aug 14;8(8):ytae373. doi: 10.1093/ehjcr/ytae373 (PMC11322736; doi:10.1093/ehjcr/ytae373)
Supplement: ytae373_Supplementary_Data [file ytae373_supplementary_data.zip]

Archive with 5 entries (5 files):
- Online video 1 (Occluded RV branch) .mp4
- Online video 2 (Failed STAR).mp4
- Online video 3 (IVUS before TDADR).mp4
- Online video 4 (IVUS after TDADR).mp4
- Online video 5 (Next-day CAG).mp4
